# Supplementary material for: Taxonomical study on the newly-recorded genus Falsonnannocerus Pic from China (Coleoptera, Tenebrionidae, Stenochiinae)
Source: Biodivers Data J. 2021 Dec 1;9:e73232. doi: 10.3897/BDJ.9.e73232 (PMC8654814; doi:10.3897/BDJ.9.e73232)
Supplement: XML Treatment for Falsonannocerus thailandicus [file BDJ.9.e73232-treatment1.xml]

<!DOCTYPE tp:taxon-treatment
  PUBLIC "-//TaxonX//DTD Taxonomic Treatment Publishing DTD v0 20100105//EN" "tax-treatment-NSO.dtd">
<tp:taxon-treatment xmlns:tp="http://www.plazi.org/taxpub"><tp:treatment-meta><mixed-citation publication-type="journal"><person-group><name><surname>Zhu</surname><given-names>Jiang</given-names></name><name><surname>Wang</surname><given-names>Cheng-Bin</given-names></name><name><surname>Feng</surname><given-names>Bao-Ying</given-names></name></person-group><article-title>Taxonomical study on the newly-recorded genus <italic><tp:taxon-name><tp:taxon-name-part taxon-name-part-type="genus" reg="Falsonnannocerus">Falsonnannocerus</tp:taxon-name-part></tp:taxon-name></italic> Pic from China (<tp:taxon-name><tp:taxon-name-part taxon-name-part-type="order">Coleoptera</tp:taxon-name-part></tp:taxon-name>, <tp:taxon-name><tp:taxon-name-part taxon-name-part-type="family">Tenebrionidae</tp:taxon-name-part></tp:taxon-name>, <tp:taxon-name><tp:taxon-name-part taxon-name-part-type="subfamily">Stenochiinae</tp:taxon-name-part></tp:taxon-name>)</article-title><source>Biodivers Data J</source><day>01</day><month>12</month><year>2021</year><volume>9</volume><pub-id pub-id-type="doi">10.3897/BDJ.9.e73232</pub-id></mixed-citation></tp:treatment-meta><tp:nomenclature><tp:taxon-name>
            <object-id xmlns:xlink="http://www.w3.org/1999/xlink" content-type="arpha" xlink:type="simple">3360B37C-272C-563B-B6B5-9C0614B39F38</object-id>
            <tp:taxon-name-part taxon-name-part-type="genus">Falsonannocerus</tp:taxon-name-part>
            <tp:taxon-name-part taxon-name-part-type="species">thailandicus</tp:taxon-name-part>
          </tp:taxon-name><tp:taxon-authority>Masumoto, 1986</tp:taxon-authority></tp:nomenclature><tp:treatment-sec sec-type="materials"><title>Materials</title><list list-type="alpha-lower" list-content="occurrences"><list-item><p><bold>Type status:</bold> <named-content xmlns:xlink="http://www.w3.org/1999/xlink" content-type="dwc:typeStatus" xlink:type="simple">Holotype</named-content>. <bold>Occurrence:</bold> recordedBy: <named-content xmlns:xlink="http://www.w3.org/1999/xlink" content-type="dwc:recordedBy" xlink:type="simple">S. Fukuda</named-content>; individualCount: <named-content xmlns:xlink="http://www.w3.org/1999/xlink" content-type="dwc:individualCount" xlink:type="simple">1</named-content>; sex: <named-content xmlns:xlink="http://www.w3.org/1999/xlink" content-type="dwc:sex" xlink:type="simple">male</named-content>; <bold>Location:</bold> country: <named-content xmlns:xlink="http://www.w3.org/1999/xlink" content-type="dwc:country" xlink:type="simple">Thailand</named-content>; verbatimLocality: <named-content xmlns:xlink="http://www.w3.org/1999/xlink" content-type="dwc:verbatimLocality" xlink:type="simple">Chiang Dao</named-content>; <bold>Identification:</bold> identifiedBy: <named-content xmlns:xlink="http://www.w3.org/1999/xlink" content-type="dwc:identifiedBy" xlink:type="simple">K. Masumoto</named-content>; <bold>Event:</bold> year: <named-content xmlns:xlink="http://www.w3.org/1999/xlink" content-type="dwc:year" xlink:type="simple">1980</named-content>; month: <named-content xmlns:xlink="http://www.w3.org/1999/xlink" content-type="dwc:month" xlink:type="simple">5</named-content>; day: <named-content xmlns:xlink="http://www.w3.org/1999/xlink" content-type="dwc:day" xlink:type="simple">2</named-content>; <bold>Record Level:</bold> institutionCode: <named-content xmlns:xlink="http://www.w3.org/1999/xlink" content-type="dwc:institutionCode" xlink:type="simple">NSMT</named-content></p></list-item><list-item><p><bold>Type status:</bold> <named-content xmlns:xlink="http://www.w3.org/1999/xlink" content-type="dwc:typeStatus" xlink:type="simple">Other material</named-content>. <bold>Occurrence:</bold> recordedBy: <named-content xmlns:xlink="http://www.w3.org/1999/xlink" content-type="dwc:recordedBy" xlink:type="simple">Gui-Chang Liu</named-content>; individualCount: <named-content xmlns:xlink="http://www.w3.org/1999/xlink" content-type="dwc:individualCount" xlink:type="simple">3</named-content>; sex: <named-content xmlns:xlink="http://www.w3.org/1999/xlink" content-type="dwc:sex" xlink:type="simple">2 males, 1 female</named-content>; <bold>Location:</bold> country: <named-content xmlns:xlink="http://www.w3.org/1999/xlink" content-type="dwc:country" xlink:type="simple">China</named-content>; stateProvince: <named-content xmlns:xlink="http://www.w3.org/1999/xlink" content-type="dwc:stateProvince" xlink:type="simple">Yunnan</named-content>; verbatimLocality: <named-content xmlns:xlink="http://www.w3.org/1999/xlink" content-type="dwc:verbatimLocality" xlink:type="simple">Yingjiang County, Nongzhang Town [盈江县，弄璋镇]</named-content>; <bold>Event:</bold> year: <named-content xmlns:xlink="http://www.w3.org/1999/xlink" content-type="dwc:year" xlink:type="simple">2021</named-content>; month: <named-content xmlns:xlink="http://www.w3.org/1999/xlink" content-type="dwc:month" xlink:type="simple">4</named-content>; <bold>Record Level:</bold> collectionCode: <named-content xmlns:xlink="http://www.w3.org/1999/xlink" content-type="dwc:collectionCode" xlink:type="simple">CDYZ</named-content></p></list-item></list></tp:treatment-sec><tp:treatment-sec sec-type="Description"><title>Description</title><p><bold>Male.</bold> Body 8.7 mm in length, 3 times as long as wide, widest slightly behind middle of elytra. Lengths of body parts (mm): head (1.2), eye (0.3), antenna (1.8), pronotum (1.7), elytra (5.8); width: head (1.4), eye (0.3), pronotum (1.7), elytra (2.6).</p><p>Habitus (Figs <xref ref-type="fig" rid="F7405802">1</xref>, <xref ref-type="fig" rid="F7410860">2</xref><xref ref-type="fig" rid="F7410865">a</xref>). Body oblong, slender, moderately convex dorsally and feebly convex ventrally, lustrous. Colour mostly reddish-brown; eyes, apical seven antennomeres and tarsi blackish. Body mostly covered with short, thick, yellowish setae; gula mostly glabrous; antennae, apices of tibiae and tarsi covered with longer and thinner setae; labrum with longer and stronger setae at outer margin.</p><p>Head transversely elliptical, widest at eye level, strongly convex posteriorly, almost wholly covered with dense and coarse punctures. Epistoma rather small, crescent. Genae oblique, with outer margins rounded. Eyes large, convex laterally, with strong inner ocular sulci. Gula (Fig. <xref ref-type="fig" rid="F7410832">3</xref><xref ref-type="fig" rid="F7410837">a</xref>) convex, strongly wrinkled.</p><p>Mouthparts. Labrum liguliform, surface microreticulate. Maxillary palpi with terminal palpomere securiform. Labial palpi with terminal palpomere elongate, conical. Mentum hippocrepiform, with 6 setae. Submental peduncle trapezoidal.</p><p>Antennae (Fig. <xref ref-type="fig" rid="F7410894">4</xref><xref ref-type="fig" rid="F7410899">a</xref>) short and robust, strongly flattened, about 1/4 length of body and 1.2 times as long as head width. Length ratio of antennomeres from base to apex: 1.2:1.1:1.5:1.2:1.2:1.0:1.2:1.2:1.1:1.2:2.0; width ratio: 1.3:1.0:1.1:1.0:1.2:1.6:1.8:2.2:2.3:2.3:2.3. Scape robust, 1.3 times as long as wide; pedicel to antennomere III subcylindrical, without stalks; antennomere V 1.4 times as wide as long, moderately dilated; VI–X dilated, somewhat cyathiform, with short stalks; XI longitudinally ovate; apical six antennomeres forming an oblong club, 1.5 times as long as basal four.</p><p>Prothorax. Pronotum (Fig. <xref ref-type="fig" rid="F7410832">3</xref><xref ref-type="fig" rid="F7410839">c</xref>) subcylindrical, length equal to width, broadest at anterior 2/5. Margins not beaded; anterior margin arched; basal margin slightly emarginate laterally; lateral margins feebly crenulate, weakly emarginate near base. Anterior corners subrectangular, with apices rounded in dorsal view; posterior corners slightly projected, acute. Disc moderately convex; surface covered with dense, well-defined, coarse, deep and subround punctures, each with a seta in middle; intervals distinctly carinate. Surface along basal margin with a shallow transverse furrow. Pronotal hypomera punctate exactly as pronotum. Prosternum transverse, much more sparsely punctate; intervals microreticulate. Prosternal process (Fig. <xref ref-type="fig" rid="F7410832">3</xref><xref ref-type="fig" rid="F7410841">e</xref>) narrow, linguiform, slightly elevated between coxae, apex reaching posterior margin of procoxae.</p><p>Scutellar shield linguiform, rounded at apex. Disc densely and minutely tuberculate.</p><p>Elytra elongate, 2.2 times as long as widest part, widest at apical 3/7. Elytra strongly convex in lateral view, especially in apical half. Lateral margins gradually widened from humeri to apical 3/7, then gradually narrowing to rounded apices. Each elytron with nine irregular rows of close and coarse punctures and short scutellary row in basal 1/6; intervals feebly convex and densely covered with small tubercles throughout. Epipleura wide at base, narrowing towards apex and terminating near apex and sparsely and finely punctate. Hind wings fully developed. Mesoventrite weakly convex towards middle, sparsely punctate, denser posteriorly. Mesepisternum and mesepimeron both triangular, densely punctate. Metaventrite densely punctate and finely grooved along mid-line in posterior half. Metepisternum rather long and thin, densely punctate.</p><p>Legs. Femora weakly dilated. Tibiae straight, more or less clavate; protibiae slightly bent near apex of lower side. Tarsi stout. Femora and tibiae densely and coarsely punctate. Setae longer and denser in lower sides of all legs.</p><p>Abdomen. Abdominal sternites III–VI transverse, almost equal in length, densely punctate; intercoxal process on sternite III large, subtriangular; sternite VII semicircular, widely rounded at posterior margin; sternite VIII (Fig. <xref ref-type="fig" rid="F7411207">6</xref>a) widely emarginate at posterior margin, transversely membranous in anterior half. Spiculum gastrale (Fig. <xref ref-type="fig" rid="F7411207">6</xref>c) with branches about 1.3 times as long as stem. Abdominal tergite VII (Fig. <xref ref-type="fig" rid="F7411198">5</xref><xref ref-type="fig" rid="F7411203">a</xref>) semicircular, widely rounded at posterior margin; tergite VIII (Fig. <xref ref-type="fig" rid="F7411207">6</xref>b) rounded at posterior margin, with subtriangular membranous area along mid-line and two oblique membranous areas laterally.</p><p>Aedeagus (Fig. <xref ref-type="fig" rid="F7411207">6</xref>d–f and Fig. <xref ref-type="fig" rid="F7568247">7</xref>) slender, simple, 0.52 mm in length and 0.09 mm in width. Basal piece subovate, 0.41 mm in length, widest at about basal 2/5; weakly curved in lateral view. Apical piece elongate subtriangular, thickened at apex, 0.11 mm in length; thick, weakly curved in lateral view.</p><p><bold>Female.</bold> Almost same as male in general appearance. Abdominal tergite VII (Fig. <xref ref-type="fig" rid="F7411198">5</xref><xref ref-type="fig" rid="F7411204">b</xref>) more curved at posterior margin; tergite VIII (Fig. <xref ref-type="fig" rid="F7411219">8</xref>a) rounded at posterior margin, with wide longitudinal membranous area along mid-line. Abdominal sternite VIII (Fig. <xref ref-type="fig" rid="F7411219">8</xref>b) rounded at posterior margin, disc largely membranous; spiculum ventrale rather long and slender. Ovipositor (Fig. <xref ref-type="fig" rid="F7411219">8</xref>c, d) strongly sclerotised, gently curved dorsally, with coxites slightly fused; coxite lobe 1 the longest, length ratio of coxite lobes 1–4 about 3:1:2:1; paraproct baculus enlarged at apex. Female genital tubes (Fig. <xref ref-type="fig" rid="F7411237">9</xref><xref ref-type="fig" rid="F7411242">a</xref>): vagina rather slender in anterior part, adruptly inflated in fusiform posterior part; oviduct produced from posterior part of vagina; spermathecal duct long, about 1.7 times as long as ovipositor, opening at anterior end of vagina; spermatheca globular, at apex of spermathecal duct; bursa copulatrix and spermathecal accessory gland absent.</p></tp:treatment-sec><tp:treatment-sec sec-type="Distribution"><title>Distribution</title><p>China (Yunnan), Thailand.</p></tp:treatment-sec><tp:treatment-sec><!--Section generated to contain objects referenced in tp:taxon-treatment.--><fig id="F7405802" position="float" orientation="portrait"><object-id xmlns:xlink="http://www.w3.org/1999/xlink" content-type="arpha" xlink:type="simple">DF32557F-0631-5726-B3C4-1607B17341DB</object-id><object-id xmlns:xlink="http://www.w3.org/1999/xlink" content-type="doi" xlink:type="simple">10.3897/BDJ.9.e73232.figure1</object-id><label>Figure 1.</label><caption><p>Habitus of <italic><tp:taxon-name><tp:taxon-name-part taxon-name-part-type="genus" reg="Falsonannocerus">Falsonannocerus</tp:taxon-name-part><tp:taxon-name-part taxon-name-part-type="species" reg="thailandicus">thailandicus</tp:taxon-name-part></tp:taxon-name></italic> Masumoto, 1986 from Yunnan, China. Scale bar = 1 mm.</p><p><bold>a</bold>: dorsal view; <bold>b</bold>: ventral view; <bold>c</bold>: lateral view.</p></caption><graphic xmlns:xlink="http://www.w3.org/1999/xlink" xlink:href="bdj-09-e73232-g001.jpg" position="float" id="oo_577969.jpg" orientation="portrait" xlink:type="simple"><uri content-type="original_file" xlink:type="simple">https://binary.pensoft.net/fig/577969</uri></graphic></fig><fig-group id="F7410860" position="float" orientation="portrait"><caption><p>Holotypes of <italic><tp:taxon-name><tp:taxon-name-part taxon-name-part-type="genus" reg="Falsonannocerus">Falsonannocerus</tp:taxon-name-part></tp:taxon-name></italic> spp.</p></caption><fig id="F7410865" position="float" orientation="portrait"><object-id xmlns:xlink="http://www.w3.org/1999/xlink" content-type="arpha" xlink:type="simple">E6AF6DB2-3BFF-5200-8423-6F2D8BD98934</object-id><object-id xmlns:xlink="http://www.w3.org/1999/xlink" content-type="doi" xlink:type="simple">10.3897/BDJ.9.e73232.figure2a</object-id><label>Figure 2a.</label><caption><p><italic><tp:taxon-name><tp:taxon-name-part taxon-name-part-type="genus" reg="Falsonannocerus">F.</tp:taxon-name-part><tp:taxon-name-part taxon-name-part-type="species" reg="thailandicus">thailandicus</tp:taxon-name-part></tp:taxon-name></italic> Masumoto, 1986</p></caption><graphic xmlns:xlink="http://www.w3.org/1999/xlink" xlink:href="bdj-09-e73232-g002_a.jpg" xlink:type="simple" position="float" orientation="portrait" id="oo_577966.jpg"><uri content-type="original_file" xlink:type="simple">https://binary.pensoft.net/fig/577966</uri></graphic></fig><fig id="F7410866" position="float" orientation="portrait"><object-id xmlns:xlink="http://www.w3.org/1999/xlink" content-type="arpha" xlink:type="simple">F6F9F4AF-E611-5158-B622-8E38A85D3708</object-id><object-id xmlns:xlink="http://www.w3.org/1999/xlink" content-type="doi" xlink:type="simple">10.3897/BDJ.9.e73232.figure2b</object-id><label>Figure 2b.</label><caption><p><italic><tp:taxon-name><tp:taxon-name-part taxon-name-part-type="genus" reg="Falsonannocerus">F.</tp:taxon-name-part><tp:taxon-name-part taxon-name-part-type="species" reg="tsuyukii">tsuyukii</tp:taxon-name-part></tp:taxon-name></italic> Masumoto, 1986</p></caption><graphic xmlns:xlink="http://www.w3.org/1999/xlink" xlink:href="bdj-09-e73232-g002_b.jpg" xlink:type="simple" position="float" orientation="portrait" id="oo_577967.jpg"><uri content-type="original_file" xlink:type="simple">https://binary.pensoft.net/fig/577967</uri></graphic></fig></fig-group><fig id="F7410865" position="float" orientation="portrait"><object-id xmlns:xlink="http://www.w3.org/1999/xlink" content-type="arpha" xlink:type="simple">E6AF6DB2-3BFF-5200-8423-6F2D8BD98934</object-id><object-id xmlns:xlink="http://www.w3.org/1999/xlink" content-type="doi" xlink:type="simple">10.3897/BDJ.9.e73232.figure2a</object-id><label>Figure 2a.</label><caption><p><italic><tp:taxon-name><tp:taxon-name-part taxon-name-part-type="genus" reg="Falsonannocerus">F.</tp:taxon-name-part><tp:taxon-name-part taxon-name-part-type="species" reg="thailandicus">thailandicus</tp:taxon-name-part></tp:taxon-name></italic> Masumoto, 1986</p></caption><graphic xmlns:xlink="http://www.w3.org/1999/xlink" xlink:href="bdj-09-e73232-g002_a.jpg" xlink:type="simple" position="float" orientation="portrait" id="oo_577966.jpg"><uri content-type="original_file" xlink:type="simple">https://binary.pensoft.net/fig/577966</uri></graphic></fig><fig-group id="F7410832" position="float" orientation="portrait"><caption><p>Gulae, pronotums and prosternal processes of <italic><tp:taxon-name><tp:taxon-name-part taxon-name-part-type="genus" reg="Falsonannocerus">Falsonannocerus</tp:taxon-name-part></tp:taxon-name></italic> spp. Scale bar = 0.5 mm.</p></caption><fig id="F7410837" position="float" orientation="portrait"><object-id xmlns:xlink="http://www.w3.org/1999/xlink" content-type="arpha" xlink:type="simple">5C8F0E97-2B76-5A51-882C-CE91E3AC11AC</object-id><object-id xmlns:xlink="http://www.w3.org/1999/xlink" content-type="doi" xlink:type="simple">10.3897/BDJ.9.e73232.figure3a</object-id><label>Figure 3a.</label><caption><p>gula of <italic><tp:taxon-name><tp:taxon-name-part taxon-name-part-type="genus" reg="Falsonannocerus">F.</tp:taxon-name-part><tp:taxon-name-part taxon-name-part-type="species" reg="thailandicus">thailandicus</tp:taxon-name-part></tp:taxon-name></italic> Masumoto, 1986</p></caption><graphic xmlns:xlink="http://www.w3.org/1999/xlink" xlink:href="bdj-09-e73232-g003_a.jpg" xlink:type="simple" position="float" orientation="portrait" id="oo_577971.jpg"><uri content-type="original_file" xlink:type="simple">https://binary.pensoft.net/fig/577971</uri></graphic></fig><fig id="F7410838" position="float" orientation="portrait"><object-id xmlns:xlink="http://www.w3.org/1999/xlink" content-type="arpha" xlink:type="simple">FF253CAB-591E-5CE4-B0A1-38E5C4265937</object-id><object-id xmlns:xlink="http://www.w3.org/1999/xlink" content-type="doi" xlink:type="simple">10.3897/BDJ.9.e73232.figure3b</object-id><label>Figure 3b.</label><caption><p>gula of <italic><tp:taxon-name><tp:taxon-name-part taxon-name-part-type="genus" reg="Falsonannocerus">F.</tp:taxon-name-part><tp:taxon-name-part taxon-name-part-type="species" reg="haizhuensis">haizhuensis</tp:taxon-name-part></tp:taxon-name></italic> sp. n.</p></caption><graphic xmlns:xlink="http://www.w3.org/1999/xlink" xlink:href="bdj-09-e73232-g003_b.jpg" xlink:type="simple" position="float" orientation="portrait" id="oo_577972.jpg"><uri content-type="original_file" xlink:type="simple">https://binary.pensoft.net/fig/577972</uri></graphic></fig><fig id="F7410839" position="float" orientation="portrait"><object-id xmlns:xlink="http://www.w3.org/1999/xlink" content-type="arpha" xlink:type="simple">EBF8BD4B-774A-522D-B4F9-F61A1C401DFA</object-id><object-id xmlns:xlink="http://www.w3.org/1999/xlink" content-type="doi" xlink:type="simple">10.3897/BDJ.9.e73232.figure3c</object-id><label>Figure 3c.</label><caption><p>pronotum of <italic><tp:taxon-name><tp:taxon-name-part taxon-name-part-type="genus" reg="Falsonannocerus">F.</tp:taxon-name-part><tp:taxon-name-part taxon-name-part-type="species" reg="thailandicus">thailandicus</tp:taxon-name-part></tp:taxon-name></italic> Masumoto, 1986</p></caption><graphic xmlns:xlink="http://www.w3.org/1999/xlink" xlink:href="bdj-09-e73232-g003_c.jpg" xlink:type="simple" position="float" orientation="portrait" id="oo_577973.jpg"><uri content-type="original_file" xlink:type="simple">https://binary.pensoft.net/fig/577973</uri></graphic></fig><fig id="F7410840" position="float" orientation="portrait"><object-id xmlns:xlink="http://www.w3.org/1999/xlink" content-type="arpha" xlink:type="simple">C7B6F78A-8ADA-5016-9015-D71EB6D94728</object-id><object-id xmlns:xlink="http://www.w3.org/1999/xlink" content-type="doi" xlink:type="simple">10.3897/BDJ.9.e73232.figure3d</object-id><label>Figure 3d.</label><caption><p>pronotum of <italic><tp:taxon-name><tp:taxon-name-part taxon-name-part-type="genus" reg="Falsonannocerus">F.</tp:taxon-name-part><tp:taxon-name-part taxon-name-part-type="species" reg="haizhuensis">haizhuensis</tp:taxon-name-part></tp:taxon-name></italic> sp. n.</p></caption><graphic xmlns:xlink="http://www.w3.org/1999/xlink" xlink:href="bdj-09-e73232-g003_d.jpg" xlink:type="simple" position="float" orientation="portrait" id="oo_577976.jpg"><uri content-type="original_file" xlink:type="simple">https://binary.pensoft.net/fig/577976</uri></graphic></fig><fig id="F7410841" position="float" orientation="portrait"><object-id xmlns:xlink="http://www.w3.org/1999/xlink" content-type="arpha" xlink:type="simple">1D8B0E6C-088F-578A-98CC-0FE9F88925B4</object-id><object-id xmlns:xlink="http://www.w3.org/1999/xlink" content-type="doi" xlink:type="simple">10.3897/BDJ.9.e73232.figure3e</object-id><label>Figure 3e.</label><caption><p>prosternal process of <italic><tp:taxon-name><tp:taxon-name-part taxon-name-part-type="genus" reg="Falsonannocerus">F.</tp:taxon-name-part><tp:taxon-name-part taxon-name-part-type="species" reg="thailandicus">thailandicus</tp:taxon-name-part></tp:taxon-name></italic> Masumoto, 1986</p></caption><graphic xmlns:xlink="http://www.w3.org/1999/xlink" xlink:href="bdj-09-e73232-g003_e.jpg" xlink:type="simple" position="float" orientation="portrait" id="oo_577977.jpg"><uri content-type="original_file" xlink:type="simple">https://binary.pensoft.net/fig/577977</uri></graphic></fig><fig id="F7410842" position="float" orientation="portrait"><object-id xmlns:xlink="http://www.w3.org/1999/xlink" content-type="arpha" xlink:type="simple">CE4F13EE-0F7B-5E80-8332-DC0F5728166C</object-id><object-id xmlns:xlink="http://www.w3.org/1999/xlink" content-type="doi" xlink:type="simple">10.3897/BDJ.9.e73232.figure3f</object-id><label>Figure 3f.</label><caption><p>prosternal process of <italic><tp:taxon-name><tp:taxon-name-part taxon-name-part-type="genus" reg="Falsonannocerus">F.</tp:taxon-name-part><tp:taxon-name-part taxon-name-part-type="species" reg="haizhuensis">haizhuensis</tp:taxon-name-part></tp:taxon-name></italic> sp. n.</p></caption><graphic xmlns:xlink="http://www.w3.org/1999/xlink" xlink:href="bdj-09-e73232-g003_f.jpg" xlink:type="simple" position="float" orientation="portrait" id="oo_577978.jpg"><uri content-type="original_file" xlink:type="simple">https://binary.pensoft.net/fig/577978</uri></graphic></fig></fig-group><fig id="F7410837" position="float" orientation="portrait"><object-id xmlns:xlink="http://www.w3.org/1999/xlink" content-type="arpha" xlink:type="simple">5C8F0E97-2B76-5A51-882C-CE91E3AC11AC</object-id><object-id xmlns:xlink="http://www.w3.org/1999/xlink" content-type="doi" xlink:type="simple">10.3897/BDJ.9.e73232.figure3a</object-id><label>Figure 3a.</label><caption><p>gula of <italic><tp:taxon-name><tp:taxon-name-part taxon-name-part-type="genus" reg="Falsonannocerus">F.</tp:taxon-name-part><tp:taxon-name-part taxon-name-part-type="species" reg="thailandicus">thailandicus</tp:taxon-name-part></tp:taxon-name></italic> Masumoto, 1986</p></caption><graphic xmlns:xlink="http://www.w3.org/1999/xlink" xlink:href="bdj-09-e73232-g003_a.jpg" xlink:type="simple" position="float" orientation="portrait" id="oo_577971.jpg"><uri content-type="original_file" xlink:type="simple">https://binary.pensoft.net/fig/577971</uri></graphic></fig><fig-group id="F7410894" position="float" orientation="portrait"><caption><p>Antennae of <italic><tp:taxon-name><tp:taxon-name-part taxon-name-part-type="genus" reg="Falsonannocerus">Falsonannocerus</tp:taxon-name-part></tp:taxon-name></italic> spp. Scale bar = 1 mm.</p></caption><fig id="F7410899" position="float" orientation="portrait"><object-id xmlns:xlink="http://www.w3.org/1999/xlink" content-type="arpha" xlink:type="simple">F8FC8880-F65B-534E-90CD-9AD4BFA575DC</object-id><object-id xmlns:xlink="http://www.w3.org/1999/xlink" content-type="doi" xlink:type="simple">10.3897/BDJ.9.e73232.figure4a</object-id><label>Figure 4a.</label><caption><p><italic><tp:taxon-name><tp:taxon-name-part taxon-name-part-type="genus" reg="Falsonannocerus">F.</tp:taxon-name-part><tp:taxon-name-part taxon-name-part-type="species" reg="thailandicus">thailandicus</tp:taxon-name-part></tp:taxon-name></italic> Masumoto, 1986</p></caption><graphic xmlns:xlink="http://www.w3.org/1999/xlink" xlink:href="bdj-09-e73232-g004_a.jpg" xlink:type="simple" position="float" orientation="portrait" id="oo_577985.jpg"><uri content-type="original_file" xlink:type="simple">https://binary.pensoft.net/fig/577985</uri></graphic></fig><fig id="F7410900" position="float" orientation="portrait"><object-id xmlns:xlink="http://www.w3.org/1999/xlink" content-type="arpha" xlink:type="simple">57DF1EAD-17D6-57BD-9256-CD79AE9DA970</object-id><object-id xmlns:xlink="http://www.w3.org/1999/xlink" content-type="doi" xlink:type="simple">10.3897/BDJ.9.e73232.figure4b</object-id><label>Figure 4b.</label><caption><p><italic><tp:taxon-name><tp:taxon-name-part taxon-name-part-type="genus" reg="Falsonannocerus">F.</tp:taxon-name-part><tp:taxon-name-part taxon-name-part-type="species" reg="haizhuensis">haizhuensis</tp:taxon-name-part></tp:taxon-name></italic> sp. n.</p></caption><graphic xmlns:xlink="http://www.w3.org/1999/xlink" xlink:href="bdj-09-e73232-g004_b.jpg" xlink:type="simple" position="float" orientation="portrait" id="oo_577986.jpg"><uri content-type="original_file" xlink:type="simple">https://binary.pensoft.net/fig/577986</uri></graphic></fig></fig-group><fig id="F7410899" position="float" orientation="portrait"><object-id xmlns:xlink="http://www.w3.org/1999/xlink" content-type="arpha" xlink:type="simple">F8FC8880-F65B-534E-90CD-9AD4BFA575DC</object-id><object-id xmlns:xlink="http://www.w3.org/1999/xlink" content-type="doi" xlink:type="simple">10.3897/BDJ.9.e73232.figure4a</object-id><label>Figure 4a.</label><caption><p><italic><tp:taxon-name><tp:taxon-name-part taxon-name-part-type="genus" reg="Falsonannocerus">F.</tp:taxon-name-part><tp:taxon-name-part taxon-name-part-type="species" reg="thailandicus">thailandicus</tp:taxon-name-part></tp:taxon-name></italic> Masumoto, 1986</p></caption><graphic xmlns:xlink="http://www.w3.org/1999/xlink" xlink:href="bdj-09-e73232-g004_a.jpg" xlink:type="simple" position="float" orientation="portrait" id="oo_577985.jpg"><uri content-type="original_file" xlink:type="simple">https://binary.pensoft.net/fig/577985</uri></graphic></fig><fig id="F7410839" position="float" orientation="portrait"><object-id xmlns:xlink="http://www.w3.org/1999/xlink" content-type="arpha" xlink:type="simple">EBF8BD4B-774A-522D-B4F9-F61A1C401DFA</object-id><object-id xmlns:xlink="http://www.w3.org/1999/xlink" content-type="doi" xlink:type="simple">10.3897/BDJ.9.e73232.figure3c</object-id><label>Figure 3c.</label><caption><p>pronotum of <italic><tp:taxon-name><tp:taxon-name-part taxon-name-part-type="genus" reg="Falsonannocerus">F.</tp:taxon-name-part><tp:taxon-name-part taxon-name-part-type="species" reg="thailandicus">thailandicus</tp:taxon-name-part></tp:taxon-name></italic> Masumoto, 1986</p></caption><graphic xmlns:xlink="http://www.w3.org/1999/xlink" xlink:href="bdj-09-e73232-g003_c.jpg" xlink:type="simple" position="float" orientation="portrait" id="oo_577973.jpg"><uri content-type="original_file" xlink:type="simple">https://binary.pensoft.net/fig/577973</uri></graphic></fig><fig id="F7410841" position="float" orientation="portrait"><object-id xmlns:xlink="http://www.w3.org/1999/xlink" content-type="arpha" xlink:type="simple">1D8B0E6C-088F-578A-98CC-0FE9F88925B4</object-id><object-id xmlns:xlink="http://www.w3.org/1999/xlink" content-type="doi" xlink:type="simple">10.3897/BDJ.9.e73232.figure3e</object-id><label>Figure 3e.</label><caption><p>prosternal process of <italic><tp:taxon-name><tp:taxon-name-part taxon-name-part-type="genus" reg="Falsonannocerus">F.</tp:taxon-name-part><tp:taxon-name-part taxon-name-part-type="species" reg="thailandicus">thailandicus</tp:taxon-name-part></tp:taxon-name></italic> Masumoto, 1986</p></caption><graphic xmlns:xlink="http://www.w3.org/1999/xlink" xlink:href="bdj-09-e73232-g003_e.jpg" xlink:type="simple" position="float" orientation="portrait" id="oo_577977.jpg"><uri content-type="original_file" xlink:type="simple">https://binary.pensoft.net/fig/577977</uri></graphic></fig><fig id="F7411207" position="float" orientation="portrait"><object-id xmlns:xlink="http://www.w3.org/1999/xlink" content-type="arpha" xlink:type="simple">852FA263-84E9-5556-B455-BA2E1245A74B</object-id><object-id xmlns:xlink="http://www.w3.org/1999/xlink" content-type="doi" xlink:type="simple">10.3897/BDJ.9.e73232.figure6</object-id><label>Figure 6.</label><caption><p><italic><tp:taxon-name><tp:taxon-name-part taxon-name-part-type="genus" reg="Falsonannocerus">Falsonannocerus</tp:taxon-name-part><tp:taxon-name-part taxon-name-part-type="species" reg="thailandicus">thailandicus</tp:taxon-name-part></tp:taxon-name></italic> Masumoto, 1986, male. Scale bars = 1 mm.</p><p><bold>a</bold>: abdominal sternite VIII; <bold>b</bold>: abdominal tergite VIII; <bold>c</bold>: male spiculum gastrale; <bold>d</bold>: aedeagus in ventral view; <bold>e</bold>: aedeagus in dorsal view; <bold>f</bold>: aedeagus in lateral view.</p></caption><graphic xmlns:xlink="http://www.w3.org/1999/xlink" xlink:href="bdj-09-e73232-g006.jpg" position="float" id="oo_578095.jpg" orientation="portrait" xlink:type="simple"><uri content-type="original_file" xlink:type="simple">https://binary.pensoft.net/fig/578095</uri></graphic></fig><fig-group id="F7411198" position="float" orientation="portrait"><caption><p>Abdominal tergites VII of <italic><tp:taxon-name><tp:taxon-name-part taxon-name-part-type="genus" reg="Falsonannocerus">Falsonannocerus</tp:taxon-name-part><tp:taxon-name-part taxon-name-part-type="species" reg="thailandicus">thailandicus</tp:taxon-name-part></tp:taxon-name></italic> Masumoto, 1986. Scale bars = 1 mm.</p></caption><fig id="F7411203" position="float" orientation="portrait"><object-id xmlns:xlink="http://www.w3.org/1999/xlink" content-type="arpha" xlink:type="simple">185ED439-FE57-5C4D-B56D-C7414DAC8272</object-id><object-id xmlns:xlink="http://www.w3.org/1999/xlink" content-type="doi" xlink:type="simple">10.3897/BDJ.9.e73232.figure5a</object-id><label>Figure 5a.</label><caption><p>male</p></caption><graphic xmlns:xlink="http://www.w3.org/1999/xlink" xlink:href="bdj-09-e73232-g005_a.jpg" xlink:type="simple" position="float" orientation="portrait" id="oo_578092.jpg"><uri content-type="original_file" xlink:type="simple">https://binary.pensoft.net/fig/578092</uri></graphic></fig><fig id="F7411204" position="float" orientation="portrait"><object-id xmlns:xlink="http://www.w3.org/1999/xlink" content-type="arpha" xlink:type="simple">B9D6E67C-7F27-53D7-BE0B-666AB4CF6991</object-id><object-id xmlns:xlink="http://www.w3.org/1999/xlink" content-type="doi" xlink:type="simple">10.3897/BDJ.9.e73232.figure5b</object-id><label>Figure 5b.</label><caption><p>female</p></caption><graphic xmlns:xlink="http://www.w3.org/1999/xlink" xlink:href="bdj-09-e73232-g005_b.jpg" xlink:type="simple" position="float" orientation="portrait" id="oo_578094.jpg"><uri content-type="original_file" xlink:type="simple">https://binary.pensoft.net/fig/578094</uri></graphic></fig></fig-group><fig id="F7411203" position="float" orientation="portrait"><object-id xmlns:xlink="http://www.w3.org/1999/xlink" content-type="arpha" xlink:type="simple">185ED439-FE57-5C4D-B56D-C7414DAC8272</object-id><object-id xmlns:xlink="http://www.w3.org/1999/xlink" content-type="doi" xlink:type="simple">10.3897/BDJ.9.e73232.figure5a</object-id><label>Figure 5a.</label><caption><p>male</p></caption><graphic xmlns:xlink="http://www.w3.org/1999/xlink" xlink:href="bdj-09-e73232-g005_a.jpg" xlink:type="simple" position="float" orientation="portrait" id="oo_578092.jpg"><uri content-type="original_file" xlink:type="simple">https://binary.pensoft.net/fig/578092</uri></graphic></fig><fig id="F7568247" position="float" orientation="portrait"><object-id xmlns:xlink="http://www.w3.org/1999/xlink" content-type="arpha" xlink:type="simple">8F933276-6780-54A0-B5CD-9F53CF41E75B</object-id><object-id xmlns:xlink="http://www.w3.org/1999/xlink" content-type="doi" xlink:type="simple">10.3897/BDJ.9.e73232.figure7</object-id><label>Figure 7.</label><caption><p>Aedeagus of <italic><tp:taxon-name><tp:taxon-name-part taxon-name-part-type="genus" reg="Falsonannocerus">Falsonannocerus</tp:taxon-name-part><tp:taxon-name-part taxon-name-part-type="species" reg="thailandicus">thailandicus</tp:taxon-name-part></tp:taxon-name></italic> Masumoto, 1986 from Yunnan, China. Scale bar = 0.2 mm.</p><p><bold>a</bold>: dorsal view; <bold>b</bold>: ventral view; <bold>c</bold>: lateral view.</p></caption><graphic xmlns:xlink="http://www.w3.org/1999/xlink" xlink:href="bdj-09-e73232-g007.jpg" position="float" id="oo_613208.jpg" orientation="portrait" xlink:type="simple"><uri content-type="original_file" xlink:type="simple">https://binary.pensoft.net/fig/613208</uri></graphic></fig><fig id="F7411204" position="float" orientation="portrait"><object-id xmlns:xlink="http://www.w3.org/1999/xlink" content-type="arpha" xlink:type="simple">B9D6E67C-7F27-53D7-BE0B-666AB4CF6991</object-id><object-id xmlns:xlink="http://www.w3.org/1999/xlink" content-type="doi" xlink:type="simple">10.3897/BDJ.9.e73232.figure5b</object-id><label>Figure 5b.</label><caption><p>female</p></caption><graphic xmlns:xlink="http://www.w3.org/1999/xlink" xlink:href="bdj-09-e73232-g005_b.jpg" xlink:type="simple" position="float" orientation="portrait" id="oo_578094.jpg"><uri content-type="original_file" xlink:type="simple">https://binary.pensoft.net/fig/578094</uri></graphic></fig><fig id="F7411219" position="float" orientation="portrait"><object-id xmlns:xlink="http://www.w3.org/1999/xlink" content-type="arpha" xlink:type="simple">A5E0C477-F52F-50E6-9D9B-2AB96A050801</object-id><object-id xmlns:xlink="http://www.w3.org/1999/xlink" content-type="doi" xlink:type="simple">10.3897/BDJ.9.e73232.figure8</object-id><label>Figure 8.</label><caption><p><italic><tp:taxon-name><tp:taxon-name-part taxon-name-part-type="genus" reg="Falsonannocerus">Falsonannocerus</tp:taxon-name-part><tp:taxon-name-part taxon-name-part-type="species" reg="thailandicus">thailandicus</tp:taxon-name-part></tp:taxon-name></italic> Masumoto, 1986, female. Scale bars = 1 mm. Abbreviations: cx1–cx4, coxite lobes 1–4; pb, paraproct baculus.</p><p><bold>a</bold>: abdominal tergite VIII; <bold>b</bold>: abdominal sternite VIII; <bold>c</bold>: ovipositor in lateral view; <bold>d</bold>: ovipositor in dorsal view.</p></caption><graphic xmlns:xlink="http://www.w3.org/1999/xlink" xlink:href="bdj-09-e73232-g008.jpg" position="float" id="oo_613041.jpg" orientation="portrait" xlink:type="simple"><uri content-type="original_file" xlink:type="simple">https://binary.pensoft.net/fig/613041</uri></graphic></fig><fig-group id="F7411237" position="float" orientation="portrait"><caption><p>Female reproductive systems of <italic><tp:taxon-name><tp:taxon-name-part taxon-name-part-type="genus" reg="Falsonannocerus">Falsonannocerus</tp:taxon-name-part></tp:taxon-name></italic> spp. Scale bars = 2 mm. Abbreviations: av, anterior part of vagina; od, oviduct; ov, ovipositor; pv, posterior part of vagina; sd, spermathecal duct; sp, spermatheca.</p></caption><fig id="F7411242" position="float" orientation="portrait"><object-id xmlns:xlink="http://www.w3.org/1999/xlink" content-type="arpha" xlink:type="simple">DA467FD6-546B-5768-87F0-E888FFD1D459</object-id><object-id xmlns:xlink="http://www.w3.org/1999/xlink" content-type="doi" xlink:type="simple">10.3897/BDJ.9.e73232.figure9a</object-id><label>Figure 9a.</label><caption><p><italic><tp:taxon-name><tp:taxon-name-part taxon-name-part-type="genus" reg="Falsonannocerus">F.</tp:taxon-name-part><tp:taxon-name-part taxon-name-part-type="species" reg="thailandicus">thailandicus</tp:taxon-name-part></tp:taxon-name></italic> Masumoto, 1986</p></caption><graphic xmlns:xlink="http://www.w3.org/1999/xlink" xlink:href="bdj-09-e73232-g009_a.jpg" xlink:type="simple" position="float" orientation="portrait" id="oo_613067.jpg"><uri content-type="original_file" xlink:type="simple">https://binary.pensoft.net/fig/613067</uri></graphic></fig><fig id="F7411243" position="float" orientation="portrait"><object-id xmlns:xlink="http://www.w3.org/1999/xlink" content-type="arpha" xlink:type="simple">DB2B6E4C-2E9C-5D07-B385-F5542487EA6A</object-id><object-id xmlns:xlink="http://www.w3.org/1999/xlink" content-type="doi" xlink:type="simple">10.3897/BDJ.9.e73232.figure9b</object-id><label>Figure 9b.</label><caption><p><italic><tp:taxon-name><tp:taxon-name-part taxon-name-part-type="genus" reg="Falsonannocerus">F.</tp:taxon-name-part><tp:taxon-name-part taxon-name-part-type="species" reg="haizhuensis">haizhuensis</tp:taxon-name-part></tp:taxon-name></italic> sp. n.</p></caption><graphic xmlns:xlink="http://www.w3.org/1999/xlink" xlink:href="bdj-09-e73232-g009_b.jpg" xlink:type="simple" position="float" orientation="portrait" id="oo_613068.jpg"><uri content-type="original_file" xlink:type="simple">https://binary.pensoft.net/fig/613068</uri></graphic></fig></fig-group><fig id="F7411242" position="float" orientation="portrait"><object-id xmlns:xlink="http://www.w3.org/1999/xlink" content-type="arpha" xlink:type="simple">DA467FD6-546B-5768-87F0-E888FFD1D459</object-id><object-id xmlns:xlink="http://www.w3.org/1999/xlink" content-type="doi" xlink:type="simple">10.3897/BDJ.9.e73232.figure9a</object-id><label>Figure 9a.</label><caption><p><italic><tp:taxon-name><tp:taxon-name-part taxon-name-part-type="genus" reg="Falsonannocerus">F.</tp:taxon-name-part><tp:taxon-name-part taxon-name-part-type="species" reg="thailandicus">thailandicus</tp:taxon-name-part></tp:taxon-name></italic> Masumoto, 1986</p></caption><graphic xmlns:xlink="http://www.w3.org/1999/xlink" xlink:href="bdj-09-e73232-g009_a.jpg" xlink:type="simple" position="float" orientation="portrait" id="oo_613067.jpg"><uri content-type="original_file" xlink:type="simple">https://binary.pensoft.net/fig/613067</uri></graphic></fig></tp:treatment-sec></tp:taxon-treatment>
