# Supplementary material for: Taxonomical study on the newly-recorded genus Falsonnannocerus Pic from China (Coleoptera, Tenebrionidae, Stenochiinae)
Source: Biodivers Data J. 2021 Dec 1;9:e73232. doi: 10.3897/BDJ.9.e73232 (PMC8654814; doi:10.3897/BDJ.9.e73232)
Supplement: XML Treatment for Falsonannocerus haizhuensis [file BDJ.9.e73232-treatment2.xml]

<!DOCTYPE tp:taxon-treatment
  PUBLIC "-//TaxonX//DTD Taxonomic Treatment Publishing DTD v0 20100105//EN" "tax-treatment-NSO.dtd">
<tp:taxon-treatment xmlns:tp="http://www.plazi.org/taxpub"><tp:treatment-meta><mixed-citation publication-type="journal"><person-group><name><surname>Zhu</surname><given-names>Jiang</given-names></name><name><surname>Wang</surname><given-names>Cheng-Bin</given-names></name><name><surname>Feng</surname><given-names>Bao-Ying</given-names></name></person-group><article-title>Taxonomical study on the newly-recorded genus <italic><tp:taxon-name><tp:taxon-name-part taxon-name-part-type="genus" reg="Falsonnannocerus">Falsonnannocerus</tp:taxon-name-part></tp:taxon-name></italic> Pic from China (<tp:taxon-name><tp:taxon-name-part taxon-name-part-type="order">Coleoptera</tp:taxon-name-part></tp:taxon-name>, <tp:taxon-name><tp:taxon-name-part taxon-name-part-type="family">Tenebrionidae</tp:taxon-name-part></tp:taxon-name>, <tp:taxon-name><tp:taxon-name-part taxon-name-part-type="subfamily">Stenochiinae</tp:taxon-name-part></tp:taxon-name>)</article-title><source>Biodivers Data J</source><day>01</day><month>12</month><year>2021</year><volume>9</volume><pub-id pub-id-type="doi">10.3897/BDJ.9.e73232</pub-id></mixed-citation></tp:treatment-meta><tp:nomenclature><tp:taxon-name>
            <object-id xmlns:xlink="http://www.w3.org/1999/xlink" content-type="arpha" xlink:type="simple">91E97935-0836-5D19-8AA8-38BFE2C2713C</object-id>
            <tp:taxon-name-part taxon-name-part-type="genus">Falsonannocerus</tp:taxon-name-part>
            <tp:taxon-name-part taxon-name-part-type="species">haizhuensis</tp:taxon-name-part>
            <object-id xmlns:xlink="http://www.w3.org/1999/xlink" content-type="zoobank" xlink:type="simple" object-id-type="ZooBank">69C9E35F-46DD-4A93-97E9-F69FE98C6EA5</object-id>
          </tp:taxon-name><tp:taxon-authority>Zhu, Wang &amp; Feng</tp:taxon-authority><tp:taxon-status xmlns:xlink="http://www.w3.org/1999/xlink" xlink:type="simple">sp. n.</tp:taxon-status></tp:nomenclature><tp:treatment-sec sec-type="materials"><title>Materials</title><list list-type="alpha-lower" list-content="occurrences"><list-item><p><bold>Type status:</bold> <named-content xmlns:xlink="http://www.w3.org/1999/xlink" content-type="dwc:typeStatus" xlink:type="simple">Holotype</named-content>. <bold>Occurrence:</bold> recordedBy: <named-content xmlns:xlink="http://www.w3.org/1999/xlink" content-type="dwc:recordedBy" xlink:type="simple">Jiang Zhu &amp; Wen-Ting Chen</named-content>; individualCount: <named-content xmlns:xlink="http://www.w3.org/1999/xlink" content-type="dwc:individualCount" xlink:type="simple">1</named-content>; sex: <named-content xmlns:xlink="http://www.w3.org/1999/xlink" content-type="dwc:sex" xlink:type="simple">female</named-content>; <bold>Location:</bold> country: <named-content xmlns:xlink="http://www.w3.org/1999/xlink" content-type="dwc:country" xlink:type="simple">China</named-content>; stateProvince: <named-content xmlns:xlink="http://www.w3.org/1999/xlink" content-type="dwc:stateProvince" xlink:type="simple">Guangdong</named-content>; verbatimLocality: <named-content xmlns:xlink="http://www.w3.org/1999/xlink" content-type="dwc:verbatimLocality" xlink:type="simple">Guangzhou, Haizhu National Wetland Park [海珠国家湿地公园]</named-content>; verbatimElevation: <named-content xmlns:xlink="http://www.w3.org/1999/xlink" content-type="dwc:verbatimElevation" xlink:type="simple">8 m</named-content>; <bold>Event:</bold> year: <named-content xmlns:xlink="http://www.w3.org/1999/xlink" content-type="dwc:year" xlink:type="simple">2021</named-content>; month: <named-content xmlns:xlink="http://www.w3.org/1999/xlink" content-type="dwc:month" xlink:type="simple">6</named-content>; day: <named-content xmlns:xlink="http://www.w3.org/1999/xlink" content-type="dwc:day" xlink:type="simple">9</named-content>; <bold>Record Level:</bold> institutionCode: <named-content xmlns:xlink="http://www.w3.org/1999/xlink" content-type="dwc:institutionCode" xlink:type="simple">MYNU</named-content></p></list-item></list></tp:treatment-sec><tp:treatment-sec sec-type="Description"><title>Description</title><p><bold>Holotype female.</bold> Body 6.2 mm in length, 2.5 times as long as wide, widest slightly behind middle of elytra. Lengths of body parts (mm): head (0.9), eye (0.3), antenna (1.2), pronotum (1.2), elytra (4.1); width: head (1.1), eye (0.2), pronotum (1.2), elytra (1.8).</p><p>Habitus (Fig. <xref ref-type="fig" rid="F7411246">10</xref>). Body oblong, slender, moderately convex dorsally and feebly convex ventrally, dull. Colour mostly blackish; mouthparts, gula, basal four antennomeres and tarsi dark brownish. Body mostly covered with short, thick, yellowish setae; gula mostly glabrous; antennae, apices of tibiae and tarsi covered with longer and thinner setae; labrum with longer and stronger setae at outer margin.</p><p>Head transversely elliptical, widest at eye level, strongly convex posteriorly, almost wholly covered with dense and coarse punctures. Epistoma rather small, crescentic. Genae oblique, with outer margins rounded. Eyes large, convex laterally, with strong inner ocular sulci. Gula (Fig. <xref ref-type="fig" rid="F7410832">3</xref><xref ref-type="fig" rid="F7410838">b</xref>) convex, almost smooth.</p><p>Mouthparts. Labrum liguliform, surface microreticulate. Maxillary palpi with terminal palpomere securiform. Labial palpi with terminal palpomere elongated conical. Mentum hippocrepiform, with 3–4 setae. Submental peduncle trapezoidal.</p><p>Antennae (Fig. <xref ref-type="fig" rid="F7410894">4</xref><xref ref-type="fig" rid="F7410900">b</xref>) short and robust, strongly flattened, about 1/4 length of body and as long as head width. Length ratio of antennomeres from base to apex: 2.2:1.7:2.0:1.3:1.0:1.5:1.8:1.8:1.5:2.0:3.3; width ratio: 1.3:1.3:1.0:1.0:1.3:1.8:2.2:2.7:2.0:2.2:2.3. Scape robust, 1.6 times as long as wide; pedicel to antennomere V subcylindrical, without stalks; antennomere V 1.3 times as long as wide, moderately dilated; VI–X dilated, somewhat cyathiform, with short stalks; XI longitudinally ovate; apical six antennomeres forming an oblong club, 1.7 times as long as basal four.</p><p>Prothorax. Pronotum (Fig. <xref ref-type="fig" rid="F7410832">3</xref><xref ref-type="fig" rid="F7410840">d</xref>) subcylindrical, length equal to width, broadest at middle. Margins not beaded; anterior margin arched, slightly straight in middle; basal margin slightly emarginate laterally; lateral margins feebly crenulate, slightly emarginate near base. Anterior corners subrectangular, with apices rounded in dorsal view; posterior corners obtusely rounded. Disc moderately convex; surface covered with dense, ill-defined, coarse, shallow and subround punctures, each with a seta in middle; intervals vaguely carinate. Surface along basal margin with a moderate deep transverse groove. Pronotal hypomera punctate exactly as pronotum. Prosternum transverse, much more sparsely punctate; intervals microreticulate. Prosternal process (Fig. <xref ref-type="fig" rid="F7410832">3</xref><xref ref-type="fig" rid="F7410842">f</xref>) narrow, linguiform, slightly elevated between coxae, apex reaching posterior margin of prothorax.</p><p>Scutellar shield linguiform, rounded at apex. Disc densely and minutely wrinkled.</p><p>Elytra elongate, 2.3 times as long as widest part, widest at apical 3/7. Elytra strongly convex in lateral view, especially in apical half. Lateral margins gradually widened from humeri to apical 3/7, then gradually narrowing to rounded apices. Each elytron with nine irregular rows of close and coarse punctures and short scutellary row in basal 1/6; intervals feebly convex and sparsely covered with small tubercles throughout. Epipleura wide at base, narrowing towards apex and terminating near apex and sparsely and finely punctate. Hind wings fully developed. Mesoventrite weakly convex towards middle, sparsely punctate, denser posteriorly. Mesepisternum and mesepimeron both triangular, densely punctate. Metaventrite densely punctate and finely grooved along mid-line in posterior half. Metepisternum rather long and thin, densely punctate.</p><p>Legs. Femora weakly dilated. Tibiae straight, more or less clavate; protibiae slightly bent near apex of lower side. Tarsi stout. Femora and tibiae densely and coarsely punctate. Setae longer and denser in lower sides of all legs.</p><p>Abdomen. Abdominal sternites III–VI transverse, almost equal in length, densely punctate; intercoxal process on sternite III large, subtriangular; sternite VII semicircular, widely rounded at posterior margin; sternite VIII (Fig. <xref ref-type="fig" rid="F7411231">12</xref>a) rounded at posterior margin, disc largely membranous; spiculum ventrale rather long and slender. Abdominal tergite VII semicircular, widely rounded at posterior margin; tergite VIII (Fig. <xref ref-type="fig" rid="F7411231">12</xref>b) slightly emarginate at middle of posterior margin, with wide longitudinal membranous area along mid-line. Defensive glands with two large membranous pouches as shown in Fig. <xref ref-type="fig" rid="F7411223">11</xref>.</p><p>Ovipositor (Fig. <xref ref-type="fig" rid="F7411231">12</xref>c and d) strongly sclerotised, gently curved dorsally, with coxites slightly fused; coxite lobe 1 the longest, length ratio of coxite lobes 1–4 about 3:1:2:1; paraproct baculus enlarged at apex. Female genital tubes (Fig. <xref ref-type="fig" rid="F7411237">9</xref><xref ref-type="fig" rid="F7411243">b</xref>): vagina slender in anterior part, almost gradually inflated in fusiform posterior part; oviduct produced from posterior part of vagina; spermathecal duct short, about 3/4 length of ovipositor, opening at anterior end of vagina; spermatheca globular, at apex of spermathecal duct; bursa copulatrix and spermathecal accessory gland absent.</p><p><bold>Male.</bold> Unknown.</p></tp:treatment-sec><tp:treatment-sec sec-type="Diagnosis"><title>Diagnosis</title><p>Except for <italic><tp:taxon-name><tp:taxon-name-part taxon-name-part-type="genus" reg="Falsonannocerus">Falsonannocerus</tp:taxon-name-part><tp:taxon-name-part taxon-name-part-type="species" reg="thailandicus">thailandicus</tp:taxon-name-part></tp:taxon-name></italic> Masumoto, 1986 re-described above and <italic><tp:taxon-name><tp:taxon-name-part taxon-name-part-type="genus" reg="Falsonannocerus">F.</tp:taxon-name-part><tp:taxon-name-part taxon-name-part-type="species" reg="tsuyukii">tsuyukii</tp:taxon-name-part></tp:taxon-name></italic> Masumoto, 1986 from Thailand, <italic><tp:taxon-name><tp:taxon-name-part taxon-name-part-type="genus" reg="Falsonannocerus">F.</tp:taxon-name-part><tp:taxon-name-part taxon-name-part-type="species" reg="haizhuensis">haizhuensis</tp:taxon-name-part></tp:taxon-name></italic> sp. n. is readily differentiated from other congeners by the combination of the following characters: body colour is without colourful metallic lustre; pronotum is subcylindrical, with its length equal to width; intervals of puncture rows on elytra are covered with small tubercles throughout. For the former two species, the new species can be distinguished from them by the following characters:</p><p>In <italic><tp:taxon-name><tp:taxon-name-part taxon-name-part-type="genus" reg="Falsonannocerus">F.</tp:taxon-name-part><tp:taxon-name-part taxon-name-part-type="species" reg="thailandicus">thailandicus</tp:taxon-name-part></tp:taxon-name></italic>, body colour is mostly reddish-brown, dull (Figs <xref ref-type="fig" rid="F7405802">1</xref>, <xref ref-type="fig" rid="F7410860">2</xref><xref ref-type="fig" rid="F7410865">a</xref>); gula is strongly wrinkled (Fig. <xref ref-type="fig" rid="F7410832">3</xref><xref ref-type="fig" rid="F7410837">a</xref>); antennomere V is wider than long, 1.4 times as wide as long (Fig. <xref ref-type="fig" rid="F7410894">4</xref><xref ref-type="fig" rid="F7410899">a</xref>); pronotum is covered with dense, well-defined, coarse, deep and subcircular punctures and intervals are distinctly carinate (Fig. <xref ref-type="fig" rid="F7410832">3</xref><xref ref-type="fig" rid="F7410839">c</xref>); pronotal posterior corners are slightly projected, acute (Fig. <xref ref-type="fig" rid="F7410832">3</xref><xref ref-type="fig" rid="F7410839">c</xref>); prosternal process with its apex reaching posterior margin of procoxae (Fig. <xref ref-type="fig" rid="F7410832">3</xref><xref ref-type="fig" rid="F7410841">e</xref>); intervals of puncture rows on elytra are densely covered with small tubercles throughout (Fig. <xref ref-type="fig" rid="F7405802">1</xref>a); vagina is rather slender in the anterior part, adruptly inflated in the posterior part (Fig. <xref ref-type="fig" rid="F7411237">9</xref><xref ref-type="fig" rid="F7411242">a</xref>); spermathecal duct is long, about 1.7 times as long as ovipositor (Fig. <xref ref-type="fig" rid="F7411237">9</xref><xref ref-type="fig" rid="F7411242">a</xref>). While in <italic><tp:taxon-name><tp:taxon-name-part taxon-name-part-type="genus" reg="Falsonannocerus">F.</tp:taxon-name-part><tp:taxon-name-part taxon-name-part-type="species" reg="haizhuensis">haizhuensis</tp:taxon-name-part></tp:taxon-name></italic> sp. n., body colour is mostly blackish, dull (Fig. <xref ref-type="fig" rid="F7411246">10</xref>); gula is almost smooth (Fig. <xref ref-type="fig" rid="F7410832">3</xref><xref ref-type="fig" rid="F7410838">b</xref>); antennomere V is longer than wide, 1.3 times as long as wide (Fig. <xref ref-type="fig" rid="F7410894">4</xref><xref ref-type="fig" rid="F7410900">b</xref>); pronotum is covered with dense, ill-defined, coarse, shallow and subcircular punctures and intervals are vaguely carinate (Fig. <xref ref-type="fig" rid="F7410832">3</xref><xref ref-type="fig" rid="F7410840">d</xref>); pronotal posterior corners are obtusely rounded (Fig. <xref ref-type="fig" rid="F7410832">3</xref><xref ref-type="fig" rid="F7410840">d</xref>); prosternal process with its apex reaching posterior margin of prothorax (Fig. <xref ref-type="fig" rid="F7410832">3</xref><xref ref-type="fig" rid="F7410842">f</xref>); intervals of puncture rows on elytra are sparsely covered with small tubercles throughout (Fig. <xref ref-type="fig" rid="F7411246">10</xref>a); vagina is slender in the anterior part, almost gradually inflated in the posterior part (Fig. <xref ref-type="fig" rid="F7411237">9</xref><xref ref-type="fig" rid="F7411243">b</xref>); spermathecal duct is short, about 3/4 length of ovipositor (Fig. <xref ref-type="fig" rid="F7411237">9</xref><xref ref-type="fig" rid="F7411243">b</xref>).</p><p>In <italic><tp:taxon-name><tp:taxon-name-part taxon-name-part-type="genus" reg="Falsonannocerus">F.</tp:taxon-name-part><tp:taxon-name-part taxon-name-part-type="species" reg="tsuyukii">tsuyukii</tp:taxon-name-part></tp:taxon-name></italic>, body colour is mostly reddish-brown, lustrous (Fig. <xref ref-type="fig" rid="F7410860">2</xref><xref ref-type="fig" rid="F7410866">b</xref>); pronotum is rounder and more convex, 1.2 times as wide as long (Fig. <xref ref-type="fig" rid="F7410860">2</xref><xref ref-type="fig" rid="F7410866">b</xref>); elytra is widest at the middle (Fig. <xref ref-type="fig" rid="F7410860">2</xref><xref ref-type="fig" rid="F7410866">b</xref>); intervals of puncture rows on elytra are sparsely scattered with fine tubercles in anterior portion (Fig. <xref ref-type="fig" rid="F7410860">2</xref><xref ref-type="fig" rid="F7410866">b</xref>). While in <italic><tp:taxon-name><tp:taxon-name-part taxon-name-part-type="genus" reg="Falsonannocerus">F.</tp:taxon-name-part><tp:taxon-name-part taxon-name-part-type="species" reg="haizhuensis">haizhuensis</tp:taxon-name-part></tp:taxon-name></italic> sp. n., body colour is mostly blackish, dull (Fig. <xref ref-type="fig" rid="F7411246">10</xref>); pronotum is subcylindrical and less convex, with its length equal to width (Fig. <xref ref-type="fig" rid="F7410832">3</xref><xref ref-type="fig" rid="F7410840">d</xref>); elytra is widest at the apical 3/7 (Fig. <xref ref-type="fig" rid="F7411246">10</xref>a); intervals of puncture rows on elytra are sparsely covered with small tubercles throughout (Fig. <xref ref-type="fig" rid="F7411246">10</xref>a).</p></tp:treatment-sec><tp:treatment-sec sec-type="Etymology"><title>Etymology</title><p>The specific epithet is from the Chinese name (Pinyin) of the type locality “Haizhu National Wetland Park”. The name is an adjective.</p></tp:treatment-sec><tp:treatment-sec sec-type="Distribution"><title>Distribution</title><p>China (Guangdong).</p></tp:treatment-sec><tp:treatment-sec><!--Section generated to contain objects referenced in tp:taxon-treatment.--><fig id="F7411246" position="float" orientation="portrait"><object-id xmlns:xlink="http://www.w3.org/1999/xlink" content-type="arpha" xlink:type="simple">E593702B-088A-5D69-8ABA-21721E3D0C76</object-id><object-id xmlns:xlink="http://www.w3.org/1999/xlink" content-type="doi" xlink:type="simple">10.3897/BDJ.9.e73232.figure10</object-id><label>Figure 10.</label><caption><p>Habitus of <italic><tp:taxon-name><tp:taxon-name-part taxon-name-part-type="genus" reg="Falsonannocerus">Falsonannocerus</tp:taxon-name-part><tp:taxon-name-part taxon-name-part-type="species" reg="haizhuensis">haizhuensis</tp:taxon-name-part></tp:taxon-name></italic> sp. n. from Guangdong, China. Scale bar = 1 mm.</p><p><bold>a</bold>: dorsal view; <bold>b</bold>: ventral view; <bold>c</bold>: lateral view.</p></caption><graphic xmlns:xlink="http://www.w3.org/1999/xlink" xlink:href="bdj-09-e73232-g010.jpg" position="float" id="oo_578134.jpg" orientation="portrait" xlink:type="simple"><uri content-type="original_file" xlink:type="simple">https://binary.pensoft.net/fig/578134</uri></graphic></fig><fig-group id="F7410832" position="float" orientation="portrait"><caption><p>Gulae, pronotums and prosternal processes of <italic><tp:taxon-name><tp:taxon-name-part taxon-name-part-type="genus" reg="Falsonannocerus">Falsonannocerus</tp:taxon-name-part></tp:taxon-name></italic> spp. Scale bar = 0.5 mm.</p></caption><fig id="F7410837" position="float" orientation="portrait"><object-id xmlns:xlink="http://www.w3.org/1999/xlink" content-type="arpha" xlink:type="simple">5C8F0E97-2B76-5A51-882C-CE91E3AC11AC</object-id><object-id xmlns:xlink="http://www.w3.org/1999/xlink" content-type="doi" xlink:type="simple">10.3897/BDJ.9.e73232.figure3a</object-id><label>Figure 3a.</label><caption><p>gula of <italic><tp:taxon-name><tp:taxon-name-part taxon-name-part-type="genus" reg="Falsonannocerus">F.</tp:taxon-name-part><tp:taxon-name-part taxon-name-part-type="species" reg="thailandicus">thailandicus</tp:taxon-name-part></tp:taxon-name></italic> Masumoto, 1986</p></caption><graphic xmlns:xlink="http://www.w3.org/1999/xlink" xlink:href="bdj-09-e73232-g003_a.jpg" xlink:type="simple" position="float" orientation="portrait" id="oo_577971.jpg"><uri content-type="original_file" xlink:type="simple">https://binary.pensoft.net/fig/577971</uri></graphic></fig><fig id="F7410838" position="float" orientation="portrait"><object-id xmlns:xlink="http://www.w3.org/1999/xlink" content-type="arpha" xlink:type="simple">FF253CAB-591E-5CE4-B0A1-38E5C4265937</object-id><object-id xmlns:xlink="http://www.w3.org/1999/xlink" content-type="doi" xlink:type="simple">10.3897/BDJ.9.e73232.figure3b</object-id><label>Figure 3b.</label><caption><p>gula of <italic><tp:taxon-name><tp:taxon-name-part taxon-name-part-type="genus" reg="Falsonannocerus">F.</tp:taxon-name-part><tp:taxon-name-part taxon-name-part-type="species" reg="haizhuensis">haizhuensis</tp:taxon-name-part></tp:taxon-name></italic> sp. n.</p></caption><graphic xmlns:xlink="http://www.w3.org/1999/xlink" xlink:href="bdj-09-e73232-g003_b.jpg" xlink:type="simple" position="float" orientation="portrait" id="oo_577972.jpg"><uri content-type="original_file" xlink:type="simple">https://binary.pensoft.net/fig/577972</uri></graphic></fig><fig id="F7410839" position="float" orientation="portrait"><object-id xmlns:xlink="http://www.w3.org/1999/xlink" content-type="arpha" xlink:type="simple">EBF8BD4B-774A-522D-B4F9-F61A1C401DFA</object-id><object-id xmlns:xlink="http://www.w3.org/1999/xlink" content-type="doi" xlink:type="simple">10.3897/BDJ.9.e73232.figure3c</object-id><label>Figure 3c.</label><caption><p>pronotum of <italic><tp:taxon-name><tp:taxon-name-part taxon-name-part-type="genus" reg="Falsonannocerus">F.</tp:taxon-name-part><tp:taxon-name-part taxon-name-part-type="species" reg="thailandicus">thailandicus</tp:taxon-name-part></tp:taxon-name></italic> Masumoto, 1986</p></caption><graphic xmlns:xlink="http://www.w3.org/1999/xlink" xlink:href="bdj-09-e73232-g003_c.jpg" xlink:type="simple" position="float" orientation="portrait" id="oo_577973.jpg"><uri content-type="original_file" xlink:type="simple">https://binary.pensoft.net/fig/577973</uri></graphic></fig><fig id="F7410840" position="float" orientation="portrait"><object-id xmlns:xlink="http://www.w3.org/1999/xlink" content-type="arpha" xlink:type="simple">C7B6F78A-8ADA-5016-9015-D71EB6D94728</object-id><object-id xmlns:xlink="http://www.w3.org/1999/xlink" content-type="doi" xlink:type="simple">10.3897/BDJ.9.e73232.figure3d</object-id><label>Figure 3d.</label><caption><p>pronotum of <italic><tp:taxon-name><tp:taxon-name-part taxon-name-part-type="genus" reg="Falsonannocerus">F.</tp:taxon-name-part><tp:taxon-name-part taxon-name-part-type="species" reg="haizhuensis">haizhuensis</tp:taxon-name-part></tp:taxon-name></italic> sp. n.</p></caption><graphic xmlns:xlink="http://www.w3.org/1999/xlink" xlink:href="bdj-09-e73232-g003_d.jpg" xlink:type="simple" position="float" orientation="portrait" id="oo_577976.jpg"><uri content-type="original_file" xlink:type="simple">https://binary.pensoft.net/fig/577976</uri></graphic></fig><fig id="F7410841" position="float" orientation="portrait"><object-id xmlns:xlink="http://www.w3.org/1999/xlink" content-type="arpha" xlink:type="simple">1D8B0E6C-088F-578A-98CC-0FE9F88925B4</object-id><object-id xmlns:xlink="http://www.w3.org/1999/xlink" content-type="doi" xlink:type="simple">10.3897/BDJ.9.e73232.figure3e</object-id><label>Figure 3e.</label><caption><p>prosternal process of <italic><tp:taxon-name><tp:taxon-name-part taxon-name-part-type="genus" reg="Falsonannocerus">F.</tp:taxon-name-part><tp:taxon-name-part taxon-name-part-type="species" reg="thailandicus">thailandicus</tp:taxon-name-part></tp:taxon-name></italic> Masumoto, 1986</p></caption><graphic xmlns:xlink="http://www.w3.org/1999/xlink" xlink:href="bdj-09-e73232-g003_e.jpg" xlink:type="simple" position="float" orientation="portrait" id="oo_577977.jpg"><uri content-type="original_file" xlink:type="simple">https://binary.pensoft.net/fig/577977</uri></graphic></fig><fig id="F7410842" position="float" orientation="portrait"><object-id xmlns:xlink="http://www.w3.org/1999/xlink" content-type="arpha" xlink:type="simple">CE4F13EE-0F7B-5E80-8332-DC0F5728166C</object-id><object-id xmlns:xlink="http://www.w3.org/1999/xlink" content-type="doi" xlink:type="simple">10.3897/BDJ.9.e73232.figure3f</object-id><label>Figure 3f.</label><caption><p>prosternal process of <italic><tp:taxon-name><tp:taxon-name-part taxon-name-part-type="genus" reg="Falsonannocerus">F.</tp:taxon-name-part><tp:taxon-name-part taxon-name-part-type="species" reg="haizhuensis">haizhuensis</tp:taxon-name-part></tp:taxon-name></italic> sp. n.</p></caption><graphic xmlns:xlink="http://www.w3.org/1999/xlink" xlink:href="bdj-09-e73232-g003_f.jpg" xlink:type="simple" position="float" orientation="portrait" id="oo_577978.jpg"><uri content-type="original_file" xlink:type="simple">https://binary.pensoft.net/fig/577978</uri></graphic></fig></fig-group><fig id="F7410838" position="float" orientation="portrait"><object-id xmlns:xlink="http://www.w3.org/1999/xlink" content-type="arpha" xlink:type="simple">FF253CAB-591E-5CE4-B0A1-38E5C4265937</object-id><object-id xmlns:xlink="http://www.w3.org/1999/xlink" content-type="doi" xlink:type="simple">10.3897/BDJ.9.e73232.figure3b</object-id><label>Figure 3b.</label><caption><p>gula of <italic><tp:taxon-name><tp:taxon-name-part taxon-name-part-type="genus" reg="Falsonannocerus">F.</tp:taxon-name-part><tp:taxon-name-part taxon-name-part-type="species" reg="haizhuensis">haizhuensis</tp:taxon-name-part></tp:taxon-name></italic> sp. n.</p></caption><graphic xmlns:xlink="http://www.w3.org/1999/xlink" xlink:href="bdj-09-e73232-g003_b.jpg" xlink:type="simple" position="float" orientation="portrait" id="oo_577972.jpg"><uri content-type="original_file" xlink:type="simple">https://binary.pensoft.net/fig/577972</uri></graphic></fig><fig-group id="F7410894" position="float" orientation="portrait"><caption><p>Antennae of <italic><tp:taxon-name><tp:taxon-name-part taxon-name-part-type="genus" reg="Falsonannocerus">Falsonannocerus</tp:taxon-name-part></tp:taxon-name></italic> spp. Scale bar = 1 mm.</p></caption><fig id="F7410899" position="float" orientation="portrait"><object-id xmlns:xlink="http://www.w3.org/1999/xlink" content-type="arpha" xlink:type="simple">F8FC8880-F65B-534E-90CD-9AD4BFA575DC</object-id><object-id xmlns:xlink="http://www.w3.org/1999/xlink" content-type="doi" xlink:type="simple">10.3897/BDJ.9.e73232.figure4a</object-id><label>Figure 4a.</label><caption><p><italic><tp:taxon-name><tp:taxon-name-part taxon-name-part-type="genus" reg="Falsonannocerus">F.</tp:taxon-name-part><tp:taxon-name-part taxon-name-part-type="species" reg="thailandicus">thailandicus</tp:taxon-name-part></tp:taxon-name></italic> Masumoto, 1986</p></caption><graphic xmlns:xlink="http://www.w3.org/1999/xlink" xlink:href="bdj-09-e73232-g004_a.jpg" xlink:type="simple" position="float" orientation="portrait" id="oo_577985.jpg"><uri content-type="original_file" xlink:type="simple">https://binary.pensoft.net/fig/577985</uri></graphic></fig><fig id="F7410900" position="float" orientation="portrait"><object-id xmlns:xlink="http://www.w3.org/1999/xlink" content-type="arpha" xlink:type="simple">57DF1EAD-17D6-57BD-9256-CD79AE9DA970</object-id><object-id xmlns:xlink="http://www.w3.org/1999/xlink" content-type="doi" xlink:type="simple">10.3897/BDJ.9.e73232.figure4b</object-id><label>Figure 4b.</label><caption><p><italic><tp:taxon-name><tp:taxon-name-part taxon-name-part-type="genus" reg="Falsonannocerus">F.</tp:taxon-name-part><tp:taxon-name-part taxon-name-part-type="species" reg="haizhuensis">haizhuensis</tp:taxon-name-part></tp:taxon-name></italic> sp. n.</p></caption><graphic xmlns:xlink="http://www.w3.org/1999/xlink" xlink:href="bdj-09-e73232-g004_b.jpg" xlink:type="simple" position="float" orientation="portrait" id="oo_577986.jpg"><uri content-type="original_file" xlink:type="simple">https://binary.pensoft.net/fig/577986</uri></graphic></fig></fig-group><fig id="F7410900" position="float" orientation="portrait"><object-id xmlns:xlink="http://www.w3.org/1999/xlink" content-type="arpha" xlink:type="simple">57DF1EAD-17D6-57BD-9256-CD79AE9DA970</object-id><object-id xmlns:xlink="http://www.w3.org/1999/xlink" content-type="doi" xlink:type="simple">10.3897/BDJ.9.e73232.figure4b</object-id><label>Figure 4b.</label><caption><p><italic><tp:taxon-name><tp:taxon-name-part taxon-name-part-type="genus" reg="Falsonannocerus">F.</tp:taxon-name-part><tp:taxon-name-part taxon-name-part-type="species" reg="haizhuensis">haizhuensis</tp:taxon-name-part></tp:taxon-name></italic> sp. n.</p></caption><graphic xmlns:xlink="http://www.w3.org/1999/xlink" xlink:href="bdj-09-e73232-g004_b.jpg" xlink:type="simple" position="float" orientation="portrait" id="oo_577986.jpg"><uri content-type="original_file" xlink:type="simple">https://binary.pensoft.net/fig/577986</uri></graphic></fig><fig id="F7410840" position="float" orientation="portrait"><object-id xmlns:xlink="http://www.w3.org/1999/xlink" content-type="arpha" xlink:type="simple">C7B6F78A-8ADA-5016-9015-D71EB6D94728</object-id><object-id xmlns:xlink="http://www.w3.org/1999/xlink" content-type="doi" xlink:type="simple">10.3897/BDJ.9.e73232.figure3d</object-id><label>Figure 3d.</label><caption><p>pronotum of <italic><tp:taxon-name><tp:taxon-name-part taxon-name-part-type="genus" reg="Falsonannocerus">F.</tp:taxon-name-part><tp:taxon-name-part taxon-name-part-type="species" reg="haizhuensis">haizhuensis</tp:taxon-name-part></tp:taxon-name></italic> sp. n.</p></caption><graphic xmlns:xlink="http://www.w3.org/1999/xlink" xlink:href="bdj-09-e73232-g003_d.jpg" xlink:type="simple" position="float" orientation="portrait" id="oo_577976.jpg"><uri content-type="original_file" xlink:type="simple">https://binary.pensoft.net/fig/577976</uri></graphic></fig><fig id="F7410842" position="float" orientation="portrait"><object-id xmlns:xlink="http://www.w3.org/1999/xlink" content-type="arpha" xlink:type="simple">CE4F13EE-0F7B-5E80-8332-DC0F5728166C</object-id><object-id xmlns:xlink="http://www.w3.org/1999/xlink" content-type="doi" xlink:type="simple">10.3897/BDJ.9.e73232.figure3f</object-id><label>Figure 3f.</label><caption><p>prosternal process of <italic><tp:taxon-name><tp:taxon-name-part taxon-name-part-type="genus" reg="Falsonannocerus">F.</tp:taxon-name-part><tp:taxon-name-part taxon-name-part-type="species" reg="haizhuensis">haizhuensis</tp:taxon-name-part></tp:taxon-name></italic> sp. n.</p></caption><graphic xmlns:xlink="http://www.w3.org/1999/xlink" xlink:href="bdj-09-e73232-g003_f.jpg" xlink:type="simple" position="float" orientation="portrait" id="oo_577978.jpg"><uri content-type="original_file" xlink:type="simple">https://binary.pensoft.net/fig/577978</uri></graphic></fig><fig id="F7411231" position="float" orientation="portrait"><object-id xmlns:xlink="http://www.w3.org/1999/xlink" content-type="arpha" xlink:type="simple">8BE304A0-FDF7-5D15-B13F-0A782E514136</object-id><object-id xmlns:xlink="http://www.w3.org/1999/xlink" content-type="doi" xlink:type="simple">10.3897/BDJ.9.e73232.figure12</object-id><label>Figure 12.</label><caption><p><italic><tp:taxon-name><tp:taxon-name-part taxon-name-part-type="genus" reg="Falsonannocerus">Falsonannocerus</tp:taxon-name-part><tp:taxon-name-part taxon-name-part-type="species" reg="haizhuensis">haizhuensis</tp:taxon-name-part></tp:taxon-name></italic> sp. n., female. Scale bars = 1 mm. Abbreviations: cx1–cx4, coxite lobes 1–4; pb, paraproct baculus.</p><p><bold>a</bold>: abdominal sternite VIII; <bold>b</bold>: abdominal tergite VIII; <bold>c</bold>: ovipositor in dorsal view; <bold>d</bold>: ovipositor in lateral view.</p></caption><graphic xmlns:xlink="http://www.w3.org/1999/xlink" xlink:href="bdj-09-e73232-g012.jpg" position="float" id="oo_613026.jpg" orientation="portrait" xlink:type="simple"><uri content-type="original_file" xlink:type="simple">https://binary.pensoft.net/fig/613026</uri></graphic></fig><fig id="F7411223" position="float" orientation="portrait"><object-id xmlns:xlink="http://www.w3.org/1999/xlink" content-type="arpha" xlink:type="simple">EC0CE2E4-8EFE-5440-A166-4062D0E997B4</object-id><object-id xmlns:xlink="http://www.w3.org/1999/xlink" content-type="doi" xlink:type="simple">10.3897/BDJ.9.e73232.figure11</object-id><label>Figure 11.</label><caption><p>Defensive glands of <italic><tp:taxon-name><tp:taxon-name-part taxon-name-part-type="genus" reg="Falsonannocerus">Falsonannocerus</tp:taxon-name-part><tp:taxon-name-part taxon-name-part-type="species" reg="haizhuensis">haizhuensis</tp:taxon-name-part></tp:taxon-name></italic> sp. n. Scale bars = 1 mm.</p></caption><graphic xmlns:xlink="http://www.w3.org/1999/xlink" xlink:href="bdj-09-e73232-g011.jpg" position="float" id="oo_578116.jpg" orientation="portrait" xlink:type="simple"><uri content-type="original_file" xlink:type="simple">https://binary.pensoft.net/fig/578116</uri></graphic></fig><fig-group id="F7411237" position="float" orientation="portrait"><caption><p>Female reproductive systems of <italic><tp:taxon-name><tp:taxon-name-part taxon-name-part-type="genus" reg="Falsonannocerus">Falsonannocerus</tp:taxon-name-part></tp:taxon-name></italic> spp. Scale bars = 2 mm. Abbreviations: av, anterior part of vagina; od, oviduct; ov, ovipositor; pv, posterior part of vagina; sd, spermathecal duct; sp, spermatheca.</p></caption><fig id="F7411242" position="float" orientation="portrait"><object-id xmlns:xlink="http://www.w3.org/1999/xlink" content-type="arpha" xlink:type="simple">DA467FD6-546B-5768-87F0-E888FFD1D459</object-id><object-id xmlns:xlink="http://www.w3.org/1999/xlink" content-type="doi" xlink:type="simple">10.3897/BDJ.9.e73232.figure9a</object-id><label>Figure 9a.</label><caption><p><italic><tp:taxon-name><tp:taxon-name-part taxon-name-part-type="genus" reg="Falsonannocerus">F.</tp:taxon-name-part><tp:taxon-name-part taxon-name-part-type="species" reg="thailandicus">thailandicus</tp:taxon-name-part></tp:taxon-name></italic> Masumoto, 1986</p></caption><graphic xmlns:xlink="http://www.w3.org/1999/xlink" xlink:href="bdj-09-e73232-g009_a.jpg" xlink:type="simple" position="float" orientation="portrait" id="oo_613067.jpg"><uri content-type="original_file" xlink:type="simple">https://binary.pensoft.net/fig/613067</uri></graphic></fig><fig id="F7411243" position="float" orientation="portrait"><object-id xmlns:xlink="http://www.w3.org/1999/xlink" content-type="arpha" xlink:type="simple">DB2B6E4C-2E9C-5D07-B385-F5542487EA6A</object-id><object-id xmlns:xlink="http://www.w3.org/1999/xlink" content-type="doi" xlink:type="simple">10.3897/BDJ.9.e73232.figure9b</object-id><label>Figure 9b.</label><caption><p><italic><tp:taxon-name><tp:taxon-name-part taxon-name-part-type="genus" reg="Falsonannocerus">F.</tp:taxon-name-part><tp:taxon-name-part taxon-name-part-type="species" reg="haizhuensis">haizhuensis</tp:taxon-name-part></tp:taxon-name></italic> sp. n.</p></caption><graphic xmlns:xlink="http://www.w3.org/1999/xlink" xlink:href="bdj-09-e73232-g009_b.jpg" xlink:type="simple" position="float" orientation="portrait" id="oo_613068.jpg"><uri content-type="original_file" xlink:type="simple">https://binary.pensoft.net/fig/613068</uri></graphic></fig></fig-group><fig id="F7411243" position="float" orientation="portrait"><object-id xmlns:xlink="http://www.w3.org/1999/xlink" content-type="arpha" xlink:type="simple">DB2B6E4C-2E9C-5D07-B385-F5542487EA6A</object-id><object-id xmlns:xlink="http://www.w3.org/1999/xlink" content-type="doi" xlink:type="simple">10.3897/BDJ.9.e73232.figure9b</object-id><label>Figure 9b.</label><caption><p><italic><tp:taxon-name><tp:taxon-name-part taxon-name-part-type="genus" reg="Falsonannocerus">F.</tp:taxon-name-part><tp:taxon-name-part taxon-name-part-type="species" reg="haizhuensis">haizhuensis</tp:taxon-name-part></tp:taxon-name></italic> sp. n.</p></caption><graphic xmlns:xlink="http://www.w3.org/1999/xlink" xlink:href="bdj-09-e73232-g009_b.jpg" xlink:type="simple" position="float" orientation="portrait" id="oo_613068.jpg"><uri content-type="original_file" xlink:type="simple">https://binary.pensoft.net/fig/613068</uri></graphic></fig><fig id="F7405802" position="float" orientation="portrait"><object-id xmlns:xlink="http://www.w3.org/1999/xlink" content-type="arpha" xlink:type="simple">DF32557F-0631-5726-B3C4-1607B17341DB</object-id><object-id xmlns:xlink="http://www.w3.org/1999/xlink" content-type="doi" xlink:type="simple">10.3897/BDJ.9.e73232.figure1</object-id><label>Figure 1.</label><caption><p>Habitus of <italic><tp:taxon-name><tp:taxon-name-part taxon-name-part-type="genus" reg="Falsonannocerus">Falsonannocerus</tp:taxon-name-part><tp:taxon-name-part taxon-name-part-type="species" reg="thailandicus">thailandicus</tp:taxon-name-part></tp:taxon-name></italic> Masumoto, 1986 from Yunnan, China. Scale bar = 1 mm.</p><p><bold>a</bold>: dorsal view; <bold>b</bold>: ventral view; <bold>c</bold>: lateral view.</p></caption><graphic xmlns:xlink="http://www.w3.org/1999/xlink" xlink:href="bdj-09-e73232-g001.jpg" position="float" id="oo_577969.jpg" orientation="portrait" xlink:type="simple"><uri content-type="original_file" xlink:type="simple">https://binary.pensoft.net/fig/577969</uri></graphic></fig><fig-group id="F7410860" position="float" orientation="portrait"><caption><p>Holotypes of <italic><tp:taxon-name><tp:taxon-name-part taxon-name-part-type="genus" reg="Falsonannocerus">Falsonannocerus</tp:taxon-name-part></tp:taxon-name></italic> spp.</p></caption><fig id="F7410865" position="float" orientation="portrait"><object-id xmlns:xlink="http://www.w3.org/1999/xlink" content-type="arpha" xlink:type="simple">E6AF6DB2-3BFF-5200-8423-6F2D8BD98934</object-id><object-id xmlns:xlink="http://www.w3.org/1999/xlink" content-type="doi" xlink:type="simple">10.3897/BDJ.9.e73232.figure2a</object-id><label>Figure 2a.</label><caption><p><italic><tp:taxon-name><tp:taxon-name-part taxon-name-part-type="genus" reg="Falsonannocerus">F.</tp:taxon-name-part><tp:taxon-name-part taxon-name-part-type="species" reg="thailandicus">thailandicus</tp:taxon-name-part></tp:taxon-name></italic> Masumoto, 1986</p></caption><graphic xmlns:xlink="http://www.w3.org/1999/xlink" xlink:href="bdj-09-e73232-g002_a.jpg" xlink:type="simple" position="float" orientation="portrait" id="oo_577966.jpg"><uri content-type="original_file" xlink:type="simple">https://binary.pensoft.net/fig/577966</uri></graphic></fig><fig id="F7410866" position="float" orientation="portrait"><object-id xmlns:xlink="http://www.w3.org/1999/xlink" content-type="arpha" xlink:type="simple">F6F9F4AF-E611-5158-B622-8E38A85D3708</object-id><object-id xmlns:xlink="http://www.w3.org/1999/xlink" content-type="doi" xlink:type="simple">10.3897/BDJ.9.e73232.figure2b</object-id><label>Figure 2b.</label><caption><p><italic><tp:taxon-name><tp:taxon-name-part taxon-name-part-type="genus" reg="Falsonannocerus">F.</tp:taxon-name-part><tp:taxon-name-part taxon-name-part-type="species" reg="tsuyukii">tsuyukii</tp:taxon-name-part></tp:taxon-name></italic> Masumoto, 1986</p></caption><graphic xmlns:xlink="http://www.w3.org/1999/xlink" xlink:href="bdj-09-e73232-g002_b.jpg" xlink:type="simple" position="float" orientation="portrait" id="oo_577967.jpg"><uri content-type="original_file" xlink:type="simple">https://binary.pensoft.net/fig/577967</uri></graphic></fig></fig-group><fig id="F7410865" position="float" orientation="portrait"><object-id xmlns:xlink="http://www.w3.org/1999/xlink" content-type="arpha" xlink:type="simple">E6AF6DB2-3BFF-5200-8423-6F2D8BD98934</object-id><object-id xmlns:xlink="http://www.w3.org/1999/xlink" content-type="doi" xlink:type="simple">10.3897/BDJ.9.e73232.figure2a</object-id><label>Figure 2a.</label><caption><p><italic><tp:taxon-name><tp:taxon-name-part taxon-name-part-type="genus" reg="Falsonannocerus">F.</tp:taxon-name-part><tp:taxon-name-part taxon-name-part-type="species" reg="thailandicus">thailandicus</tp:taxon-name-part></tp:taxon-name></italic> Masumoto, 1986</p></caption><graphic xmlns:xlink="http://www.w3.org/1999/xlink" xlink:href="bdj-09-e73232-g002_a.jpg" xlink:type="simple" position="float" orientation="portrait" id="oo_577966.jpg"><uri content-type="original_file" xlink:type="simple">https://binary.pensoft.net/fig/577966</uri></graphic></fig><fig id="F7410837" position="float" orientation="portrait"><object-id xmlns:xlink="http://www.w3.org/1999/xlink" content-type="arpha" xlink:type="simple">5C8F0E97-2B76-5A51-882C-CE91E3AC11AC</object-id><object-id xmlns:xlink="http://www.w3.org/1999/xlink" content-type="doi" xlink:type="simple">10.3897/BDJ.9.e73232.figure3a</object-id><label>Figure 3a.</label><caption><p>gula of <italic><tp:taxon-name><tp:taxon-name-part taxon-name-part-type="genus" reg="Falsonannocerus">F.</tp:taxon-name-part><tp:taxon-name-part taxon-name-part-type="species" reg="thailandicus">thailandicus</tp:taxon-name-part></tp:taxon-name></italic> Masumoto, 1986</p></caption><graphic xmlns:xlink="http://www.w3.org/1999/xlink" xlink:href="bdj-09-e73232-g003_a.jpg" xlink:type="simple" position="float" orientation="portrait" id="oo_577971.jpg"><uri content-type="original_file" xlink:type="simple">https://binary.pensoft.net/fig/577971</uri></graphic></fig><fig id="F7410899" position="float" orientation="portrait"><object-id xmlns:xlink="http://www.w3.org/1999/xlink" content-type="arpha" xlink:type="simple">F8FC8880-F65B-534E-90CD-9AD4BFA575DC</object-id><object-id xmlns:xlink="http://www.w3.org/1999/xlink" content-type="doi" xlink:type="simple">10.3897/BDJ.9.e73232.figure4a</object-id><label>Figure 4a.</label><caption><p><italic><tp:taxon-name><tp:taxon-name-part taxon-name-part-type="genus" reg="Falsonannocerus">F.</tp:taxon-name-part><tp:taxon-name-part taxon-name-part-type="species" reg="thailandicus">thailandicus</tp:taxon-name-part></tp:taxon-name></italic> Masumoto, 1986</p></caption><graphic xmlns:xlink="http://www.w3.org/1999/xlink" xlink:href="bdj-09-e73232-g004_a.jpg" xlink:type="simple" position="float" orientation="portrait" id="oo_577985.jpg"><uri content-type="original_file" xlink:type="simple">https://binary.pensoft.net/fig/577985</uri></graphic></fig><fig id="F7410839" position="float" orientation="portrait"><object-id xmlns:xlink="http://www.w3.org/1999/xlink" content-type="arpha" xlink:type="simple">EBF8BD4B-774A-522D-B4F9-F61A1C401DFA</object-id><object-id xmlns:xlink="http://www.w3.org/1999/xlink" content-type="doi" xlink:type="simple">10.3897/BDJ.9.e73232.figure3c</object-id><label>Figure 3c.</label><caption><p>pronotum of <italic><tp:taxon-name><tp:taxon-name-part taxon-name-part-type="genus" reg="Falsonannocerus">F.</tp:taxon-name-part><tp:taxon-name-part taxon-name-part-type="species" reg="thailandicus">thailandicus</tp:taxon-name-part></tp:taxon-name></italic> Masumoto, 1986</p></caption><graphic xmlns:xlink="http://www.w3.org/1999/xlink" xlink:href="bdj-09-e73232-g003_c.jpg" xlink:type="simple" position="float" orientation="portrait" id="oo_577973.jpg"><uri content-type="original_file" xlink:type="simple">https://binary.pensoft.net/fig/577973</uri></graphic></fig><fig id="F7410841" position="float" orientation="portrait"><object-id xmlns:xlink="http://www.w3.org/1999/xlink" content-type="arpha" xlink:type="simple">1D8B0E6C-088F-578A-98CC-0FE9F88925B4</object-id><object-id xmlns:xlink="http://www.w3.org/1999/xlink" content-type="doi" xlink:type="simple">10.3897/BDJ.9.e73232.figure3e</object-id><label>Figure 3e.</label><caption><p>prosternal process of <italic><tp:taxon-name><tp:taxon-name-part taxon-name-part-type="genus" reg="Falsonannocerus">F.</tp:taxon-name-part><tp:taxon-name-part taxon-name-part-type="species" reg="thailandicus">thailandicus</tp:taxon-name-part></tp:taxon-name></italic> Masumoto, 1986</p></caption><graphic xmlns:xlink="http://www.w3.org/1999/xlink" xlink:href="bdj-09-e73232-g003_e.jpg" xlink:type="simple" position="float" orientation="portrait" id="oo_577977.jpg"><uri content-type="original_file" xlink:type="simple">https://binary.pensoft.net/fig/577977</uri></graphic></fig><fig id="F7411242" position="float" orientation="portrait"><object-id xmlns:xlink="http://www.w3.org/1999/xlink" content-type="arpha" xlink:type="simple">DA467FD6-546B-5768-87F0-E888FFD1D459</object-id><object-id xmlns:xlink="http://www.w3.org/1999/xlink" content-type="doi" xlink:type="simple">10.3897/BDJ.9.e73232.figure9a</object-id><label>Figure 9a.</label><caption><p><italic><tp:taxon-name><tp:taxon-name-part taxon-name-part-type="genus" reg="Falsonannocerus">F.</tp:taxon-name-part><tp:taxon-name-part taxon-name-part-type="species" reg="thailandicus">thailandicus</tp:taxon-name-part></tp:taxon-name></italic> Masumoto, 1986</p></caption><graphic xmlns:xlink="http://www.w3.org/1999/xlink" xlink:href="bdj-09-e73232-g009_a.jpg" xlink:type="simple" position="float" orientation="portrait" id="oo_613067.jpg"><uri content-type="original_file" xlink:type="simple">https://binary.pensoft.net/fig/613067</uri></graphic></fig><fig id="F7410866" position="float" orientation="portrait"><object-id xmlns:xlink="http://www.w3.org/1999/xlink" content-type="arpha" xlink:type="simple">F6F9F4AF-E611-5158-B622-8E38A85D3708</object-id><object-id xmlns:xlink="http://www.w3.org/1999/xlink" content-type="doi" xlink:type="simple">10.3897/BDJ.9.e73232.figure2b</object-id><label>Figure 2b.</label><caption><p><italic><tp:taxon-name><tp:taxon-name-part taxon-name-part-type="genus" reg="Falsonannocerus">F.</tp:taxon-name-part><tp:taxon-name-part taxon-name-part-type="species" reg="tsuyukii">tsuyukii</tp:taxon-name-part></tp:taxon-name></italic> Masumoto, 1986</p></caption><graphic xmlns:xlink="http://www.w3.org/1999/xlink" xlink:href="bdj-09-e73232-g002_b.jpg" xlink:type="simple" position="float" orientation="portrait" id="oo_577967.jpg"><uri content-type="original_file" xlink:type="simple">https://binary.pensoft.net/fig/577967</uri></graphic></fig></tp:treatment-sec></tp:taxon-treatment>
